# Supplementary material for: Antimicrobial Composites Based on Methacrylic Acid–Methyl Methacrylate Electrospun Fibers Stabilized with Copper(II)
Source: Molecules. 2024 Jun 14;29(12):2835. doi: 10.3390/molecules29122835 (PMC11206514; doi:10.3390/molecules29122835)
Supplement: Supplementary file 1 [file molecules-29-02835-s001.zip]

Archive with 1 entries (1 files):
- molecules-3040004-supplementary.pdf
